# Supplementary material for: A Rapid and Inexpensive PCR Test for Mastitis Diagnosis Based on NGS Data
Source: Pathogens. 2024 May 17;13(5):423. doi: 10.3390/pathogens13050423 (PMC11487460; doi:10.3390/pathogens13050423)
Supplement: Supplementary file 1 [file pathogens-13-00423-s001.zip]

Archive with 1 entries (1 files):
- pathogens-2949471-Supplementary.pdf
